# Supplementary material for: Gut Microbial and Associated Metabolite Markers for Colorectal Cancer Diagnosis
Source: Microorganisms. 2023 Aug 8;11(8):2037. doi: 10.3390/microorganisms11082037 (PMC10457972; doi:10.3390/microorganisms11082037)
Supplement: Supplementary file 1 [file microorganisms-11-02037-s001.zip]

Archive with 1 entries (1 files):
- microorganisms-2478040-supplementary.pdf
